# Supplementary material for: Serum Visfatin/eNAMPT as a Biomarker in Pancreatic and Small Intestine Neuroendocrine Tumors: A Cross-Sectional Study and Future Perspectives
Source: Cancers (Basel). 2025 Jul 15;17(14):2343. doi: 10.3390/cancers17142343 (PMC12293393; doi:10.3390/cancers17142343)
Supplement: Supplementary file 1 [file cancers-17-02343-s001.zip]

Archive with 1 entries (1 files):
- cancers-3727175-supplementary.xlsx
