# Supplementary material for: Serum Visfatin/eNAMPT as a Biomarker in Pancreatic and Small Intestine Neuroendocrine Tumors: A Cross-Sectional Study and Future Perspectives
Source: Cancers (Basel). 2025 Jul 15;17(14):2343. doi: 10.3390/cancers17142343 (PMC12293393; doi:10.3390/cancers17142343)
Supplement: Supplementary file 1 [file cancers-17-02343-s001.zip › cancers-3727175-supplementary.xlsx]

## Sheet: Sheet1
Visfatin in All NETs vs Controls					Visfatin in Pancreatic NETs vs Controls					Visfatin in SI NETs vs Controls					Other analyses									Kruskal-Wallis Test (serum visfatin vs primary site+grade)										Multiple Linear Regression Results
Parameter	Value	Test Group	Control Group		Parameter	Value	Test Group	Control Group		Parameter	Value	Test Group	Control Group		Parameter	Value
DESCRIPTIVE STATISTICS					DESCRIPTIVE STATISTICS					DESCRIPTIVE STATISTICS					1. G1 vs G2 NETs Comparison									primary	pancreas				small intestine					Dep. Variable	visfatin
Group	All NETs				Group	Pancreatic NETs				Group	Small Intestine NETs				G1 Sample Size	35		G1 DESCRIPTIVE STATISTICS			G2 DESCRIPTIVE STATISTICS			grade	G1		G2		G1		G2			R-squared	0.036
N	77				N	33				N	44				G1 Median [IQR]	17.23 [2.44-265.55]								sex	F	M	F	M	F	M	F	M		Adj. R-squared	-0.018
Male/Female	39/38				Male/Female	17/16				Male/Female	22/22				G2 Sample Size	42		G1 N	35		G2 N	42		count	5	5	11	12	11	14	11	8		Model	OLS
Age (Mean ± SD)	68.9 ± 10.9	Age (Median [IQR])	71.0 [63.0-77.0]		Age (Mean ± SD)	67.7 ± 13.5	Age (Median [IQR])	70.0 [59.0-78.0]		Age (Mean ± SD)	69.9 ± 8.5	Age (Median [IQR])	71.0 [65.8-76.0]		G2 Median [IQR]	4.45 [1.62-158.45]		G1 Mean	104.708		G2 Mean	79.9767		mean	121.804	49.248	58.1073	129.884	74.7636	141.936	74.4073	42.8438		Method	Least Squares
Visfatin (Median [IQR])	6.94 [2.11-236.17]				Visfatin (Median [IQR])	4.98 [2.13-264.96]				Visfatin (Median [IQR])	7.46 [2.01-199.44]				G1 Normality (p)	<0.0001		G1 SD	125.983		G2 SD	122.686		std	162.674	75.6902	111.549	150.393	117.315	136.722	124.253	91.0533		F-statistic	0.6685
Primary Site (Pancreas/SI)	33/44				Primary Site (Pancreas/SI)	33/0				Primary Site (Pancreas/SI)	0/44				G2 Normality (p)	<0.0001		G1 Median	17.23		G2 Median	4.45		min	1.1	1.1	1.1	1.1	1.1	1.1	1.1	1.1		Prob (F-statistic)	0.616
Grade (G1/G2)	35/42				Grade (G1/G2)	10/23				Grade (G1/G2)	25/19				Mann-Whitney U	834.0000		G1 IQR	2.44-265.55		G2 IQR	1.62-158.45		25%	3.67	1.1	2.695	2.5125	2.76	7.54	1.6	1.1		No. Observations	77
Group	Controls				Group	Controls				Group	Controls				p-value	0.3100								50%	4.25	1.1	4.98	24.28	7.97	96.43	3.01	1.63		Df Residuals	72
N	29				N	29				N	29				Effect Size (r)	0.1154								75%	300	68.89	24.245	300	95.515	298.73	100.255	21.2075		Df Model	4
Male/Female	4/25				Male/Female	4/25				Male/Female	4/25													max	300	174.05	300	300	300	300	300	259.76		Log-Likelihood	-479.51
Age (Mean ± SD)	53.7 ± 16.3				Age (Mean ± SD)	53.7 ± 16.3				Age (Mean ± SD)	53.7 ± 16.3																							AIC	969
Visfatin (Median [IQR])	1.59 [1.10-9.24]				Visfatin (Median [IQR])	1.59 [1.10-9.24]				Visfatin (Median [IQR])	1.59 [1.10-9.24]													Test	Kruskal Wallis composite_group_primary+grade									BIC	980.7
Age (Median [IQR])	56.0 [43.0-64.0]				Age (Median [IQR])	56.0 [43.0-64.0]				Age (Median [IQR])	56.0 [43.0-64.0]				2. Primary Site Comparison									ddof1	3									Covariance Type	nonrobust
															pancreas Sample Size	33		PAN-NETS DESCRIPTIVE STATISTICS			SI-NETS DESCRIPTIVE STATISTICS			H	4.91245
NORMALITY TEST RESULTS					NORMALITY TEST RESULTS					NORMALITY TEST RESULTS					pancreas Median [IQR]	4.98 [2.13-264.96]								p-unc	0.178321									Coefficients
Group		All NETs	Controls		Group		Pancreatic NETs	Controls		Group		Small Intestine NETs	Controls		small intestine Sample Size	44		Pancreatic N	33		Small Intestine N	44												Variable	Coef	Std Err	t	P>|t|	[0.025	0.975]
Shapiro-Wilk p-value		<0.0001	<0.0001		Shapiro-Wilk p-value		<0.0001	<0.0001		Shapiro-Wilk p-value		<0.0001	<0.0001		small intestine Median [IQR]	7.46 [2.01-199.44]		Pancreatic Mean	92.5167		Small Intestine Mean	90.2441												const	179.901	95.47	1.884	0.064	-10.415	370.217
Normal Distribution		No	No		Normal Distribution		No	No		Normal Distribution		No	No		pancreas Normality (p)	<0.0001		Pancreatic SD	128.562		Small Intestine SD	121.901												age	-1.2783	1.347	-0.949	0.346	-3.964	1.407
															small intestine Normality (p)	<0.0001		Pancreatic Median	4.98		Small Intestine Median	7.455												sex_encoded	30.8789	29.105	1.061	0.292	-27.14	88.898
															Mann-Whitney U	732.5000		Pancreatic IQR	2.13-264.96		Small Intestine IQR	2.01-199.44												primary_encoded	-5.4095	30.445	-0.178	0.859	-66.101	55.282
MANN-WHITNEY TEST RESULTS					MANN-WHITNEY TEST RESULTS	PANCREATIC NETS VS CONTROLS				MANN-WHITNEY TEST RESULTS	SI NETS VS CONTROLS				p-value	0.9504																		grade_encoded	-24.0405	30.168	-0.797	0.428	-84.18	36.099
Statistic	1518.5000				Statistic	642.0000				Statistic	876.5000				Effect Size (r)	0.0076
p-value	0.004				p-value	0.0191				p-value	0.0067																							Diagnostics
Effect Size	0.3601				Effect Size	0.3417				Effect Size	0.3738																							Omnibus	17.258
																																		Prob(Omnibus)	0
ROC ANALYSIS RESULTS					ROC ANALYSIS RESULTS PANNETS VS CONTROLS					ROC ANALYSIS RESULTS SINETS VS CONTROLS					3. Sex Impact in NETs																			Jarque-Bera (JB)	12.834
AUC	0.6800 (0.5912-0.7688)				AUC	0.6708 (0.5539-0.7878)				AUC	0.6869 (0.5805-0.7933)				M Sample Size	39		MALE DESCRIPTIVE STATISTICS			FEMALE DESCRIPTIVE STATISTICS													Prob(JB)	0.00163
Optimal Threshold	2.1100				Optimal Threshold	2.6300				Optimal Threshold	2.1100				M Median [IQR]	20.27 [1.23-277.34]																		Skew	0.879
Sensitivity	0.7532 (0.6570-0.8495)				Sensitivity	0.7273 (0.5753-0.8792)				Sensitivity	0.7500 (0.6221-0.8779)				F Sample Size	38		Male N	39		Female N	38												Kurtosis	2.046
Specificity	0.5862 (0.4070-0.7655)				Specificity	0.6207 (0.4441-0.7973)				Specificity	0.5862 (0.4070-0.7655)				F Median [IQR]	4.84 [2.42-104.56]		Male Mean	106.018		Female Mean	76.0284												Durbin-Watson	1.873
PPV	0.8286 (0.7403-0.9169)				PPV	0.6857 (0.5319-0.8395)				PPV	0.7333 (0.6041-0.8625)				M Normality (p)	<0.0001		Male SD	128.671		Female SD	118.805												Cond. No.	463
NPV	0.4722 (0.3091-0.6353)				NPV	0.6667 (0.4889-0.8445)				NPV	0.6071 (0.4262-0.7880)				F Normality (p)	<0.0001		Male Median	20.27		Female Median	4.84
															Mann-Whitney U	755.5000		Male IQR	1.23-277.34		Female IQR	2.42-104.56												Notes:
															p-value	0.8857																		[1] Standard Errors assume that the covariance matrix of the errors is correctly specified.
Visfatin >300:															Effect Size (r)	0.0168
NETs	16	0.207792																																Multiple Linear Regression Results with Log-Transformed Visfatin
Controls	1	0.0344828
Visfatin <1.1:																																		Dep. Variable	log_visfatin
NETs	14	0.181818																																R-squared	0.047
Controls	13	0.448276													4. Age Correlation in NETs			mean	68.9351															Adj. R-squared	-0.005
															Spearman's rho	-0.1731		std	10.9007															Model	OLS
															p-value	0.1321		min	28															Method	Least Squares
																		25%	63															F-statistic	0.8967
																		50%	71															Prob (F-statistic)	0.471
																		75%	77															No. Observations	77
																		max	88															Df Residuals	72
															5. Sex Impact in Controls																			Df Model	4
															M Sample Size	4																		Log-Likelihood	-168.99
															M Median [IQR]	1.10 [1.10-29.68]																		AIC	348
															F Sample Size	25																		BIC	359.7
															F Median [IQR]	1.76 [1.10-9.24]																		Covariance Type	nonrobust
															M Normality (p)	0.0012
															F Normality (p)	<0.0001																		Coefficients
															Mann-Whitney U	38.0000																		Variable	Coef	Std Err	t	P>|t|	[0.025	0.975]
															p-value	0.4459																		const	4.8632	1.692	2.874	0.005	1.49	8.236
															Effect Size (r)	0.1409																		age	-0.0298	0.024	-1.25	0.215	-0.077	0.018
																																		sex_encoded	0.4307	0.516	0.835	0.406	-0.598	1.459
																																		primary_encoded	-0.048	0.54	-0.089	0.929	-1.124	1.028
																																		grade_encoded	-0.6016	0.535	-1.125	0.264	-1.667	0.464
															6. Age Correlation in Controls
															Spearman's rho	-0.2219																		Diagnostics
															p-value	0.2474																		Omnibus	64.647
																																		Prob(Omnibus)	0
															7. All NETs Descriptive Statistics																			Jarque-Bera (JB)	7.431
																visfatin																		Prob(JB)	0.0243
															mean	91.2181																		Skew	0.282
															std	125.623																		Kurtosis	1.586
															min	1.1																		Durbin-Watson	1.598
															25%	2.11																		Cond. No.	463
															50%	6.94
															75%	236.17																		Notes:
															max	300																		[1] Standard Errors assume that the covariance matrix of the errors is correctly specified.
